# Supplementary material for: Identifying a Critical Blind Spot: How Commercial AI (CAD) Systems Fail to Detect Faint Ground-Glass Opacities at −730 HU on Low-Dose CT
Source: Diagnostics (Basel). 2026 Mar 27;16(7):1014. doi: 10.3390/diagnostics16071014 (PMC13072957; doi:10.3390/diagnostics16071014)
Supplement: Supplementary file 1 [file diagnostics-16-01014-s001.zip]

Archive with 1 entries (1 files):
- diagnostics-4152147-supplementary.pdf
